# Supplementary material for: Degradation of Ciprofloxacin in Water by Magnetic-Graphene-Oxide-Activated Peroxymonosulfate
Source: Toxics. 2023 Dec 13;11(12):1016. doi: 10.3390/toxics11121016 (PMC10747872; doi:10.3390/toxics11121016)
Supplement: Supplementary file 1 [file toxics-11-01016-s001.zip]

Archive with 1 entries (1 files):
- toxics-2741982-supplementary.pdf
